# Supplementary material for: Spatial Transcriptomics of TMJ Reveals a Remodeling Fibroblast‐Immune Microenvironment Driving Arthritis Pain
Source: Adv Sci (Weinh). 2026 Jan 7;13(18):e19816. doi: 10.1002/advs.202519816 (PMC13042702; doi:10.1002/advs.202519816)
Supplement: Supplementary file 2 — Supporting File 2: advs73489‐sup‐0002‐TableS1.xlsx. [file ADVS-13-e19816-s001.xlsx]

## Sheet: Sheet1
Categories	Gene Name	Note
Fibroblast	Prg4	Lining Fibroblast
Fibroblast	Thy1	Subling Fibroblast
Fibroblast	Ptn	Subling Fibroblast1
Fibroblast	Dpp4	Subling Fibroblast2
Fibroblast	Notch3	Peri-vascular fibroblast
Fibrocartilage	Col1a1	Col1a1+;Col2a1- perichondrial cells include an outer superficial zone and an inner polymorphic zone harboring heterogeneous chondroprogenitor cells that express Sox9 and Runx2
Fibrocartilage	Lgr5	Cartilage outer superficial zone
Cartilage	Sox9	Sox9+;Runx2+: cartilage proliferative polymorphic zone
Cartilage	Acan	chondrocyte
Cartilage	Col2a1	Acan+;Cal2a1+: chondrocyte
Chondrocyte	Foxa2	chondrocyte
Chondrocyte	Pthlh	PTHrP; skeletal stem cells in resting zone
Hypertrophic chondrocyte	Col10a1	Ihh+;Col10a1: hypertrophic chondrocyte
Remodeling	Mmp13	cartilage injury
Macrophage	C1qa	Macrophage
Macrophage	Cd68	Macrophage activation
Macrophage	Tnfα	M1 macrophage
Macrophage	Arg1	M2 macrophage
Macrophage	Tgfb1	M2 macrophage
Macrophage	Ccr2	Monocyte
Macrophage	Acp5	Osteoclast
Skeletal progenitor cell	Gli1	Skeletal progenitor cell
Skeletal progenitor cell	Ctsk	Skeletal progenitor cell
Skeletal progenitor cell	Ddr2	CTSK+ CSC and DDR2+ Skeletal progenitor cell
Skeletal progenitor cell	Cd200	Skeletal progenitor cell
Skeletal progenitor cell	Itgav	CD51, Skeletal progenitor cell
Skeletal progenitor cell	Sstr2	metaphyseal skeletal stem cell
Skeletal progenitor cell	Lepr	Lepr/Osteolectin for osteogenesis vs. adipogenesis
Skeletal progenitor cell	Clec11a	Osteolectin
Bone formation	Sp7	Osterix, Osx, Bone
Bone formation	Runx2	Sox9+;Acan+: flattened/early chondrocyte
Vessel	Pecam1	CD31
Vessel	Emcn	Endomucin-EmcnhighCD31high-Type H vessel
Vessel	Car4	Capillary subset
Vessel	Plvap	Capillary subset
Vessel	Vcam1	Reactive endothelial venule (REV), Also Icam1
Vessel	Gja5	Arterial cell
Vessel	Fbln5	Arterial cell, arterial vessel markers (Ephrinb2, α-SMA), venous marker (Ephb4), angiogenetic mediators (Vegfa, Vegfr-2)
Vessel	Nr2f2	venous
Proliferation	Mki67	Proliferation
Adipocytes	Icam1	committed preadipocytes
Adipocytes	Adipoq	Adipocytes
Schwann cell	Plp1	Schwann cell
Schwann cell	Mbp	Schwann cell
Schwann cell	S100b	Schwann cell
Neuron	Tubb3	Pan-neuron
Neuron	Scn10a	Nav1.8 nociceptor-Non-peptidergic neuron
Neuron	Calca	CGRP-Peptidergic neuron
Neuron	Calcrl	CGRP type 1 receptor
Neuron	Ramp1	Form a complex with Calcrl to act as a receptor for CALCA
Neuron	Ntn1	Neurotrophic factor
Neuron	Dcc	Ntn receptor
Neuron	Plcg2	AD
Lymphatic vessel	Prox1	LV pan; Prox1+VEGFR3+LYVE1+: capillary LV
Lymphatic vessel	Vegfr3	LV pan; Prox1+VEGFR3+LYVE1: collecting LV; Flt4
Lymphatic vessel	Lyve1	LV pan
Lymphatic vessel	Ptx3	Ptx3+ capillary LECs (Ptx3+Stab2+)
Lymphatic vessel	Stab2	Ptx3+ capillary LECs (Ptx3+Stab2+)
Lymphatic vessel	Fndc1	Ptx3− capillary LECs (Fndc1+Ptn+), Ptx3+ capillary LECs (Ptx3+Stab2+), Ptx3− capillary LECs (Fndc1+Ptn+)
Lymphatic vessel	Foxp2	precollecting LECs (Foxp2+Lyve1+)
Lymphatic vessel	Cldn11	upstream-valve LECs (Cldn11+Gja4−)
Lymphatic vessel	Gja4	downstream-valve LECs (Cldn11+Gja4+)
T cell	Tbx21	Th1
T cell	Gata3	Th2
T cell	Rorc	Th17
T cell	Foxp3	regulatory T
B cell	Cd79a	B cell
B cell	Vpreb3	B cell
Mast cell	Tpsab1	Mast cell
Mast cell	Tpsb2	Mast cell
Tendon	Tnmd	Tendon, tenomodulin
Tendon	Scx	Tendon, scleraxis
Tendon	Tnc	Tendon, tenascin-C
Erythrocyte	Gata1	Erythrocyte
Mechanosensitive factor	Foxc2	mechanosensitive
Mechanosensitive factor	Piezo1	Mechanic
Mechanosensitive factor	Piezo2	Mechanic
Signaling factor	Nts	Signaling factors
Signaling factor	Sema4d	Signaling factors
Signaling factor	Vegfc	Signaling factors
Signaling factor	Ifng	IFNg
Signaling factor	Cntf	Signaling factor
Signaling factor	Pdgfa	Signaling factor
Signaling factor	Pth	Parathyroid hormone
Sex	Esr1	Sex hormone
Sex	Esr2	Sex hormone
Pain	Ptges2	PGE2
Pain	Ptger4	PGE2 receptor EP4
Aging	Il33	Aging
Aging	Il1rl1	IL33 receptor
Muscle	Myh11	Myosin, heavy chain 11, smooth muscle
Muscle	Acta2	Actin cytoskeleton
Other	Ptprz1	Ptn receptor
Other	Ntsr1	Nts receptor
Other	Ntsr2	Nts receptor
Other	Tgfbr2	Tgfb1 receptor, form a complex with PTH1R in response to PTH
